# Supplementary material for: ‘Ship-in-a-Bottle’ Integration of pH-Sensitive 3D Proteinaceous Meshes into Microfluidic Channels
Source: Nanomaterials (Basel). 2025 Jan 10;15(2):104. doi: 10.3390/nano15020104 (PMC11767245; doi:10.3390/nano15020104)
Supplement: Supplementary file 1 [file nanomaterials-15-00104-s001.zip]

Archive with 1 entries (1 files):
- nanomaterials-3368517-supplementary.pdf
